# Supplementary material for: A Novel Flexible Liquid Metal Microheater with a Textured Structure
Source: Micromachines (Basel). 2023 Dec 29;15(1):75. doi: 10.3390/mi15010075 (PMC10818653; doi:10.3390/mi15010075)
Supplement: Supplementary file 1 [file micromachines-15-00075-s001.zip]

Archive with 7 entries (6 files):
- Supplementary Information.pdf
- Supplementary Video/
- Supplementary Video/Supplementary Video 1.mp4
- Supplementary Video/Supplementary Video 2.mp4
- Supplementary Video/Supplementary Video 3.mp4
- Supplementary Video/Supplementary Video 4.mp4
- Supplementary Video/Supplementary Video 5.mp4
